# Supplementary material for: Structure-based machine-guided mapping of amyloid sequence space reveals uncharted sequence clusters with higher solubilities
Source: Nat Commun. 2020 Jul 3;11:3314. doi: 10.1038/s41467-020-17207-3 (PMC7335209; doi:10.1038/s41467-020-17207-3)
Supplement: Supplementary file 3 — Supplementary Data 1 [file 41467_2020_17207_MOESM3_ESM.xlsx]

## Sheet: Processing CORDAX library
Supplementary Data 1. List of templates incorporated in individual processing steps during generation of the CORDAX structural library.
PDB ID	Interface / Length Fragments	Energy Refinement	Promiscuity Sorting	CORDAX Library
78 structures	179 templates	- 33 templates	- 6 templates	140 templates
1yjo	1yjo		1yjo
1yjp	1yjp_1			1yjp_1
	1yjp_2			1yjp_2
2kib	2kib_1			2kib_1
	2kib_2			2kib_2
2m5n	2m5n_1	2m5n_1
	2m5n_2			2m5n_2
	2m5n_3			2m5n_3
	2m5n_4			2m5n_4
	2m5n_5	2m5n_5
	2m5n_6	2m5n_6
2okz	2okz_a			2okz_a
2ol9	2ol9			2ol9
2omm	2omm_1			2omm_1
	2omm_2			2omm_2
2omp	2omp			2omp
2omq	2omq			2omq
2on9	2on9			2on9
2ona	2ona			2ona
2onv	2onv_a			2onv_a
2onw	2onw			2onw
2y29	2y29			2y29
2y2a	2y2a			2y2a
2y3j	2y3j			2y3j
2y3k	2y3k_1			2y3k_1
	2y3k_2			2y3k_2
	2y3k_3			2y3k_3
2y3l	2y3l_1			2y3l_1
	2y3l_2			2y3l_2
	2y3l_3			2y3l_3
3dg1	3dg1_a			3dg1_a
	3dg1_b			3dg1_b
3dgj	3dgj_1			3dgj_1
	3dgj_2			3dgj_2
3fod	3fod		3fod
3fpo	3fpo			3fpo
3fr1	3fr1		3fr1
3fth	3fth_1			3fth_1
	3fth_2			3fth_2
3ftk	3ftk_1			3ftk_1
	3ftk_2			3ftk_2
3ftl	3ftl_a_1			3ftl_a_1
	3ftl_a_2			3ftl_a_2
	3ftl_b_1			3ftl_b_1
	3ftl_b_2			3ftl_b_2
3ftr	3ftr_a			3ftr_a
	3ftr_b			3ftr_b
3fva	3fva_a			3fva_a
	3fva_b			3fva_b
3hyd	3hyd_a_1			3hyd_a_1
	3hyd_a_2			3hyd_a_2
	3hyd_b_1			3hyd_b_1
	3hyd_b_2			3hyd_b_2
3loz	3loz			3loz
3nhc	3nhc			3nhc
3nhd	3nhd			3nhd
3nve	3nve			3nve
3ow9	3ow9			3ow9
3ppd	3ppd_a			3ppd_a
	3ppd_b			3ppd_b
3pzz	3pzz			3pzz
3q2x	3q2x_a			3q2x_a
	3q2x_b			3q2x_b
3sgs	3sgs			3sgs
4nin	4nin_1			4nin_1
	4nin_2			4nin_2
4nio	4nio_a_1			4nio_a_1
	4nio_a_2			4nio_a_2
	4nio_b_2			4nio_b_2
4nip	4nip_a_1			4nip_a_1
	4nip_a_2			4nip_a_2
	4nip_b_1			4nip_b_1
	4nip_b_2			4nip_b_2
4np8	4np8			4np8
4r0p	4r0p_a			4r0p_a
	4r0p_b			4r0p_b
4r0u	4r0u_a_1			4r0u_a_1
	4r0u_a_2			4r0u_a_2
	4r0u_b_1			4r0u_b_1
	4r0u_b_2			4r0u_b_2
4r0w	4r0w_a_1			4r0w_a_1
	4r0w_a_2			4r0w_a_2
	4r0w_b_1	4r0w_b_1
	4r0w_b_2			4r0w_b_2
4rik	4rik_a_1	4rik_a_1
	4rik_a_2			4rik_a_2
	4rik_a_3			4rik_a_3
	4rik_a_4			4rik_a_4
	4rik_b_1			4rik_b_1
	4rik_b_2			4rik_b_2
	4rik_b_3			4rik_b_3
	4rik_b_4	4rik_b_4
4ril	4ril_a_1	4ril_a_1
	4ril_a_2			4ril_a_2
	4ril_a_3			4ril_a_3
	4ril_a_4			4ril_a_4
	4ril_a_5	4ril_a_5
	4ril_a_6	4ril_a_6
	4ril_b_1	4ril_b_1
	4ril_b_2	4ril_b_2
	4ril_b_3			4ril_b_3
	4ril_b_4			4ril_b_4
	4ril_b_5			4ril_b_5
	4ril_b_6	4ril_b_6
4rp6	4rp6_1			4rp6_1
	4rp6_2			4rp6_2
4rp7	4rp7_a			4rp7_a
	4rp7_b			4rp7_b
4tut	4tut			4tut
4uby	4uby			4uby
4ubz	4ubz			4ubz
4w5l	4w5l_1			4w5l_1
	4w5l_2			4w5l_2
4w5m	4w5m_1			4w5m_1
	4w5m_2			4w5m_2
4w5p	4w5p_1			4w5p_1
	4w5p_2			4w5p_2
4w5y	4w5y_1			4w5y_1
	4w5y_2	4w5y_2
4w67	4w67_1			4w67_1
	4w67_2		4w67_2
4w71	4w71_1			4w71_1
	4w71_2			4w71_2
4wbu	4wbu			4wbu
4wbv	4wbv			4wbv
4xfn	4xfn		4xfn
4xfo	4xfo			4xfo
4znn	4znn_a_1	4znn_a_1
	4znn_a_2	4znn_a_2
	4znn_a_3			4znn_a_3
	4znn_a_4			4znn_a_4
	4znn_a_5			4znn_a_5
	4znn_b_1	4znn_b_1
	4znn_b_2	4znn_b_2
	4znn_b_3			4znn_b_3
	4znn_b_4			4znn_b_4
	4znn_b_5			4znn_b_5
5e5c	5e5c			5e5c
5e5v	5e5v_1			5e5v_1
	5e5v_2			5e5v_2
5e5x	5e5x			5e5x
5e5z	5e5z			5e5z
5n9i	5n9i			5n9i
5vos	5vos_a_1	5vos_a_1
	5vos_a_2	5vos_a_2
	5vos_a_3			5vos_a_3
	5vos_a_4			5vos_a_4
	5vos_a_5			5vos_a_5
	5vos_a_6	5vos_a_6
	5vos_b_1	5vos_b_1
	5vos_b_2	5vos_b_2
	5vos_b_3	5vos_b_3
	5vos_b_4	5vos_b_4
	5vos_b_5			5vos_b_5
	5vos_b_6			5vos_b_6
5w52	5w52_1	5w52_1
	5w52_2	5w52_2
	5w52_3	5w52_3
	5w52_4	5w52_4
	5w52_5			5w52_5
	5w52_6	5w52_6
5whp	5whp			5whp
5wia	5wia			5wia
5wiq	5wiq_1			5wiq_1
	5wiq_2			5wiq_2
5wkb	5wkb			5wkb
5wkd	5wkd_a_1			5wkd_a_1
	5wkd_a_2			5wkd_a_2
	5wkd_b_1			5wkd_b_1
	5wkd_b_2			5wkd_b_2
6cb9	6cb9_a			6cb9_a
	6cb9_b			6cb9_b
6cew	6cew			6cew
6cfh	6cfh_1	6cfh_1
	6cfh_2	6cfh_2
	6cfh_3		6cfh_3
	6cfh_4			6cfh_4
	6cfh_5	6cfh_5
	6cfh_6	6cfh_6
