# Supplementary material for: Structure-based machine-guided mapping of amyloid sequence space reveals uncharted sequence clusters with higher solubilities
Source: Nat Commun. 2020 Jul 3;11:3314. doi: 10.1038/s41467-020-17207-3 (PMC7335209; doi:10.1038/s41467-020-17207-3)
Supplement: Supplementary file 4 — Supplementary Data 2 [file 41467_2020_17207_MOESM4_ESM.xlsx]

## Sheet: Cordax peptide screen
Supplementary Data 2. Amyloidogenic properties of the Cordax-predicted peptide screen. Negative prediction scores are shown in red.
Class	Sequence	Prediction	Protein	Cordax Score	PASTA 2	WALTZ	TANGO	Th-T Binding	pFTAA Binding	TEM	Amyloid
Amyloid	SVDYEV	CORDAX	Acylphosphatase-2	0.93	-0.43295	0	0.00848393	-	●		●
Amyloid	IGVVGW	Joined	Acylphosphatase-2	0.8	-4.64595	9.681	0.00387897	●	●		●
Amyloid	NFSIRY	CORDAX	Acylphosphatase-2	0.978	-2.28288	1.6112	0	●	●	●	●
Amyloid	VNFSEF	Joined	Amphoterin	0.82	-2.20553	0	27.9909	●	●	●	●
Amyloid	SEFSKK	Joined	Amphoterin	0.86	0.0041	0	8.68335	-	●		●
Amyloid	AFFLFC	Joined	Amphoterin	0.93	-3.51912	76.3402	94.745	●	●		●
Non-Amyloid	LSSYWE	CORDAX	Apolipoprotein C2	0.91	-0.76007	0	0.0382701	-	-	-	-
Amyloid	NLYEKT	Joined	Apolipoprotein C2	0.9	-0.6145	0	56.356	-	●		●
Amyloid	VYVDVL	Joined	Apolipoprotein AI	0.83	-5.71601	0.020776	28.0971	●	●	●	●
Amyloid	LNLKLL	CORDAX	Apolipoprotein AI	0.82	-1.66577	0.000882504	0	-	●		●
Amyloid	LLDNWD	CORDAX	Apolipoprotein AI	0.88	-0.905443	0.00100333	0	-	●		●
Amyloid	MDVFMK	CORDAX	Alpha-synuclein	0.98	-1.76345	0	0	●	●		●
Amyloid	IQVYSR	CORDAX	Beta-2-microglobulin	0.83	-2.97686	0.0267759	0	●	●	●	●
Amyloid	LCSTFC	CORDAX	Casein	0.89	-3.52309	0.190833	0.19959	●	●		●
Non-Amyloid	LNFLKK	CORDAX	Casein	0.98	-2.38069	0	0.0314141	-	-	-	-
Non-Amyloid	KTVYQH	CORDAX	Casein	0.91	-2.20788	0	0.000562	-	-	-	-
Amyloid	TKVIPY	CORDAX	Casein	0.97	-2.71835	0	0.00404134	-	●		●
Amyloid	MVVEHP	CORDAX	Gelsolin	0.97	-1.63041	0	0	-	●		●
Amyloid	AYVILK	Joined	Gelsolin	0.87	-5.16742	64.5065	0.142594	-	●		●
Amyloid	GWFLGW	Joined	Gelsolin	0.83	-2.11341	51.7133	1.63995	●	-		●
Amyloid	YDLHYW	CORDAX	Gelsolin	0.98	-2.00912	0	0.654945	●	●	●	●
Amyloid	IFTVQL	Joined	Gelsolin	0.94	-4.94671	39.4482	6.46836	●	●	●	●
Amyloid	FLGYFK	Joined	Gelsolin	0.93	-1.73416	21.8983	0.320101	-	-	●	●
Amyloid	MSVSLV	CORDAX	Gelsolin	0.88	-4.09918	1.367	0	●	●		●
Amyloid	EDCFIL	CORDAX	Gelsolin	0.94	-3.68898	0	1.87542	●	●		●
Non-Amyloid	KIFVWK	Joined	Gelsolin	0.84	-5.76718	0	0.0527492	-	-	-	-
Non-Amyloid	DFITKM	CORDAX	Gelsolin	0.89	-1.78202	0	0.0106619	-	-	-	-
Amyloid	YIILYN	Joined	Gelsolin	0.98	-5.56975	76.7063	89.9522	●	●	●	●
Amyloid	IIYNWQ	Joined	Gelsolin	0.98	-5.2583	7.72733	66.183	●	●	●	●
Amyloid	MIIYKG	CORDAX	Gelsolin	0.98	-4.55769	0	0.00487848	-	●		●
Amyloid	NDAFVL	CORDAX	Gelsolin	0.86	-3.14957	0	0.0148786	●	●	●	●
Amyloid	AAYLWV	Joined	Gelsolin	0.95	-4.09608	65.3925	5.92667	●	●	●	●
Amyloid	FVIEEV	CORDAX	Gelsolin	0.89	-2.24467	0	0.0422345	●	●	●	●
Amyloid	QVFVWV	Joined	Gelsolin	0.8	-7.803	83.2153	0.0289629	●	●	●	●
Non-Amyloid	GIVAGA	Joined	Het-S	0.86	-2.1412	16.4308	0.00031171	-	-	-	-
Amyloid	DCFEYV	Joined	Het-S	0.94	-2.23094	0	14.4493	●	●		●
Amyloid	FEYVQL	Joined	Het-S	0.89	-1.90226	0	9.6328	●	●		●
Amyloid	ILLLFE	Joined	Het-S	0.9	-5.13194	40.6458	3.44035	●	●	●	●
Amyloid	DLVVFE	Joined	Het-S	0.96	-5.65432	0	0.91307	●	●		●
Amyloid	AEIEIE	CORDAX	Het-S	0.87	-0.58904	0	0.316384	●	●	●	●
Amyloid	ASLTIL	CORDAX	Het-S	0.85	-3.56673	1.97433	0.774627	●	●	●	●
Amyloid	YQLVLQ	CORDAX	Keratoepithelin	0.84	-2.51775	2.53083	0.00144408	●	●	●	●
Amyloid	STVISY	CORDAX	Keratoepithelin	0.84	-3.82553	4.67867	0.0838601	●	●	●	●
Amyloid	VNIELL	CORDAX	Keratoepithelin	0.95	-2.84689	0.241333	3.15066	●	●		●
Amyloid	IQIHHY	CORDAX	Keratoepithelin	0.97	-2.9305	0	0.207939	-	-	●	●
Amyloid	QIIEIE	Joined	Keratoepithelin	0.95	-3.29635	0	41.0928	●	●		●
Amyloid	GVIHYI	Joined	Keratoepithelin	0.87	-6.30048	1.29767	3.93908	-	-	●	●
Amyloid	LNSVFK	CORDAX	Keratoepithelin	0.91	-2.96225	0.4625	0.000978769	-	-	●	●
Amyloid	LYHGQT	CORDAX	Keratoepithelin	0.93	0.1047	0	0.112153	-	-	●	●
Amyloid	TLFTMD	CORDAX	Keratoepithelin	0.92	-2.5105	4.71333	0.011382	-	-	●	●
Amyloid	VYTVFA	Joined	Keratoepithelin	0.91	-5.41231	49.937	0.0166319	●	●		●
Amyloid	HYYAVA	Joined	Lactoferrin	0.87	-2.37155	54.921	0.00596887	-	●		●
Amyloid	GDVAFI	Joined	Lactoferrin	0.92	-4.3654	0	39.6478	●	●		●
Amyloid	LLFKDS	CORDAX	Lactoferrin	0.87	-1.06354	0	0.377283	-	-	●	●
Amyloid	YFTAIQ	Joined	Lactoferrin	0.94	-2.87592	13.8145	0.420026	●	●		●
Amyloid	GWNIPM	Joined	Lactoferrin	0.91	-1.51682	0.381667	7.13981	-	●		●
Amyloid	MDKVER	CORDAX	Lactoferrin	0.92	-1.3496	0	0	-	-	●	●
Amyloid	YVAGIT	CORDAX	Lactoferrin	0.93	-2.65591	3.3695	0.0142923	●	●		●
Amyloid	CEFLRK	CORDAX	Lactoferrin	0.9	-1.62345	0	0.0244978	-	●		●
Amyloid	LQVDLG	CORDAX	Medin	0.83	-0.596554	0	0	●	●		●
Non-Amyloid	FDKFKH	CORDAX	Myoglobin (Horse)	0.86	-0.82392	0	0.012595	-	-	-	-
Amyloid	MFSEFD	CORDAX	Prolactin	0.92	-0.98176	0	1.03462	●	●		●
Amyloid	LIVSIL	Joined	Prolactin	0.95	-6.79681	85.7818	2.20719	●	●		●
Amyloid	LYHLVT	CORDAX	Prolactin	0.85	-3.94956	0	0.0151435	-	-	●	●
Amyloid	MELIVS	Joined	Prolactin	0.93	-4.06754	0.787833	13.6444	●	●		●
Amyloid	LHCLRR	CORDAX	Prolactin	0.93	-1.50115	0.319167	0.0249897	-	●		●
Amyloid	QVYYRP	Joined	Major Prion Protein (PrP)	0.91	-2.4323	0	79.2739	-	-	●	●
Amyloid	GYLTIR	CORDAX	RepA	0.88	-3.24397	0.5975	0.543358	-	-	●	●
Non-Amyloid	KLFNRD	CORDAX	RepA	0.95	-0.37476	0	0.121829	-	-	-	-
Non-Amyloid	FHVKYR	CORDAX	RepA	0.99	-2.11898	0.111	0.0165435	-	-	-	-
Amyloid	MLHKEF	CORDAX	RepA	0.9	-0.51634	0	0.00229479	●	-		●
Amyloid	FYAVRL	Joined	RepA	0.9	-2.82682	6.504	1.56163	-	-	●	●
Amyloid	SQFIKL	CORDAX	RepA	0.95	-2.27937	0.706667	0.0354926	-	-	●	●
Amyloid	FSFTIA	Joined	RepA	0.94	-3.16584	16.8077	3.88172	●	●		●
Amyloid	YFHARG	CORDAX	SAA	0.88	-1.85073	0	0.0129111	-	-	●	●
Amyloid	LIFMGH	Joined	Sup35	0.91	-3.79713	31.8998	13.9079	●	●		●
Amyloid	MYVSEM	CORDAX	Sup35	0.89	-1.95087	0	0.00126159	●	●		●
Amyloid	VVVNKM	Joined	Sup35	0.9	-5.99058	37.031	0	-	●		●
Amyloid	SNFLRA	Joined	Sup35	0.87	-0.95806	0	11.3702	-	-	●	●
Amyloid	IGYNIK	CORDAX	Sup35	0.91	-3.02212	0.237667	0.0431812	-	-	●	●
Amyloid	TDVVFM	Joined	Sup35	0.97	-5.07623	0.8275	24.9153	●	●		●
Amyloid	VDMAMC	CORDAX	Sup35	0.89	-0.44413	0	0	●	●		●
Amyloid	VHIVKL	Joined	Sup35	0.96	-5.89815	0	2.39117	-	●	●	●
Amyloid	INFEFS	CORDAX	Ure2p	0.94	-1.11595	0	0	●	●		●
Amyloid	GYTLFS	CORDAX	Ure2p	0.92	-2.16066	2.63167	1.17848	-	-	●	●
Amyloid	FKVAIV	Joined	Ure2p	0.91	-5.48036	61.7	0.121285	-	●		●
Amyloid	TIFLDF	Joined	Ure2p	0.94	-3.69924	2.0915	6.51915	-	●		●
Amyloid	LSIWES	CORDAX	Ure2p	0.93	-2.96457	0	0.737658	●	●		●
Non-Amyloid	HLVNKY	CORDAX	Ure2p	0.94	-2.65616	1.853	0.983642	-	-	-	-
Amyloid	INAWLF	Joined	Ure2p	0.96	-3.99717	56.8332	79.9279	●	●		●
Amyloid	LVMELD	CORDAX	Ure2p	0.91	-1.07495	0	0.0011195	●	●		●
Amyloid	IGINIK	CORDAX	Ure2p	0.93	-4.56071	0.2325	0.0367063	-	-	●	●
Amyloid	EVYKWT	CORDAX	Ure2p	0.88	-2.1292	0	0	-	●		●
Amyloid	SYVLQT	CORDAX	Semenogelin	0.96	-2.52896	0.145333	0.844897	●	●		●
Amyloid	LLVYNK	CORDAX	Semenogelin	0.97	-3.95159	2.455	3.4888	-	-	●	●
Non-Amyloid	LHYGEN	CORDAX	Semenogelin	0.92	0.22706	0	0	-	-	-	-
