# Supplementary material for: Structure-based machine-guided mapping of amyloid sequence space reveals uncharted sequence clusters with higher solubilities
Source: Nat Commun. 2020 Jul 3;11:3314. doi: 10.1038/s41467-020-17207-3 (PMC7335209; doi:10.1038/s41467-020-17207-3)
Supplement: Supplementary file 5 — Supplementary Data 3 [file 41467_2020_17207_MOESM5_ESM.xlsx]

## Sheet: matching templates
Supplementary Data 3. CORDAX cross-threading template-matching predictions. CORDAX accurately predicts both the topology and matching templates for 42.5% of the sequences derived from the structural library. Highlighted examples indicate that the correct structural template and topology is predicted even for sequences corresponding to promiscuous templates removed from the library.
Structure	Sequence	Class	b-strand orientation	Prediction	Template sequence		Class prediction		Orientation prediction	FibPredictor
code				template						Class
Template / Topology matches
1yjo/1yjp_2	NNQQNY	1	P	1yjp_2	NNQQNY		1		P	3
1yjp_1	GNNQQN	1	P	2omm_1	GNNQQN		1		P	5
2on9	VQIVYK	1	P	2on9	VQIVYK		1		P	4
3dg1_b	SSTNVG	1	P	3dg1_b	SSTNVG		1		P	8
3ftl_a_1	VGSNTY	1	P	3ftl_a_1	VGSNTY		1		P	5
3fva_b	NNQNTF	1	P	3fva_b	NNQNTF		1		P	6
3hyd_b_1	VEALYL	1	P	3hyd_b_1	VEALYL		1		P	6
3hyd_b_2	LVEALY	1	P	3hyd_b_2	LVEALY		1		P	6
3q2x_b	NKGAII	1	P	3q2x_b	NKGAII		1		P	6
4nio_a_1	VTGIAQ	1	P	4nio_a_1	VTGIAQ		1		P	7
4nip_a_2	GVIGIA	1	P	4nip_a_2	GVIGIA		1		P	7
5vos_a_3	SNKGAI	1	P	5vos_a_3	SNKGAI		1		P	7
2ol9	SNQNNF	2	P	2ol9	SNQNNF		2		P	4
5e5x	ANFLVH	2	P	5e5x	ANFLVH		2		P	1
2onv_a	GGVVIA	4	P	2onv_a	GGVVIA		4		P	6
3fpo	HSSNNF	4	P	3fpo	HSSNNF		4		P	7
3loz	LSFSKD	5	AP	3loz	LSFSKD		5		AP	1
3fth_2	FLVHSS	6	AP	3fth_2	FLVHSS		6		AP	2
4w67_2	YVLGSA	6	AP	4w67_2	YVLGSA		6		AP	5
4w71_2	YLLGSA	6	AP	4w71_2	YLLGSA		6		AP	5
6cfh_4	MMGMLA	6	AP	6cfh_4	MMGMLA		6		AP	6
3fr1/3fth_1	NFLVHS	6/7	AP	3fth_1	NFLVHS		6		AP	8
2omp	LYQLEN	7	AP	2omp	LYQLEN		7		AP	1
2y2a	KLVFFA	7	AP	2y2a	KLVFFA		7		AP	7
4w5l_1	GGYLLG	7	AP	4w5l_1	GGYLLG		7		AP	1
4w5m_1	GGYMLG	7	AP	4w5m_1	GGYMLG		7		AP	7
4w5m_2	GYMLGS	7	AP	4w5m_2	GYMLGS		7		AP	5
4w5p_1	GGYVLG	7	AP	4w5p_1	GGYVLG		7		AP	1
2okz	MVGGVV	8	AP	2okz	MVGGVV		8		AP	5
4wbv	GYVLGS	8	AP	4wbv	GYVLGS		8		AP	7
