# Supplementary material for: Structure-based machine-guided mapping of amyloid sequence space reveals uncharted sequence clusters with higher solubilities
Source: Nat Commun. 2020 Jul 3;11:3314. doi: 10.1038/s41467-020-17207-3 (PMC7335209; doi:10.1038/s41467-020-17207-3)
Supplement: Supplementary file 6 — Supplementary Data 4 [file 41467_2020_17207_MOESM6_ESM.xlsx]

## Sheet: mismatch_templates
Supplementary Data 4. CORDAX template-mismatch predictions. Both template and topology-defined mismatches show predominant sequence homology.
Structure	Sequence	Class	b-strand orientation	Prediction	Template sequence	Class prediction	Orientation prediction	FibPredictor
code								Class
Sequence homology - dependent topology matches
3dgj_1	NFGAIL	1	P	3q2x_a	NKGAII	1	P	5
3dgj_2	NNFGAI	1	P	5vos_a_3	SNKGAI	1	P	5
3ppd_a	GGVLVN	1	P	4r0u_a_1	GVTAVA	1	P	1
4nio_b_2	GVTGIA	1	P	4nip_a_2	GVIGIA	1	P	5
4nip_b_1	VIGIAQ	1	P	4nio_a_1	VTGIAQ	1	P	7
4r0u_b_2	GVTAVA	1	P	4nip_a_2	GVIGIA	1	P	5
4rik_b_1	AVVTGV	1	P	5vos_b_6	GAIIGL	1	P	7
4znn_b_3	VHGVTT	1	P	4np8	VQIVYK	1	P	8
5vos_b_6	GAIIGL	1	P	5wkd_b_1	GNNQGS	1	P	5
5wkd_a_2	NNQGSN	1	P	3fva_b	NNQNTF	1	P	1
4w5l_2	GYLLGS	7	AP	4w5m_2	GYMLGS	7	AP	8
Sequence homology - independent topology matches
4r0p_b	IFQINS	1	P	4nio_a_1	VTGIAQ	1	P	1
4r0w_a_1	VTGVTA	1	P	6cb9_b	AALQSS	1	P	6
4znn_a_4	HGVTTV	1	P	3fva_b	NNQNTF	1	P	1
5vos_b_5	KGAIIG	1	P	6cb9_a	AALQSS	1	P	5
6cb9_b	AALQSS	1	P	3fva_b	NNQNTF	1	P	1
Sequence homology - dependent topology mismatches
2onw	SSTSAA	1	P	3loz	LSFSKD	5	AP	6
3ftl_b_2	NVGSNT	1	P	2ona	MVGGVV	8	AP	7
4rik_a_4	TGVTAV	1	P	2onv_a	GGVVIA	4	P	8
5whp	NFGTFS	1	P	3fth_1	NFLVHS	6	AP	1
4rp6_1	LTIITL	2	P	3hyd_b_1	VEALYL	1	P	5
2m5n_3	IAALLS	4	P	6cb9_b	AALQSS	1	P	5
3sgs	GDVIEV	4	P	4rik_b_1	AVVTGV	1	P	8
5e5c	VQIINK	4	P	2on9	VQIVYK	1	P	5
2y3l_2	VGGVVI	7	AP	4r0w_a_1	VTGVTA	1	P	5
6cew	AMMAAA	7	AP	6cfh_4	MMGMLA	6	AP	8
5e5v_2	FGAILS	8	AP	5vos_a_5	KGAIIG	1	P	7
Sequence homology - independent topology mismatches
4r0w_a_2	VVTGVT	1	P	6cfh_4	MMGMLA	6	AP	7
4znn_a_5	GVTTVA	1	P	2y2a	KLVFFA	7	AP	5
5wia	GNNSYS	1	P	2y2a	KLVFFA	7	AP	8
2y3j	AIIGLM	2	P	3hyd_b_1	VEALYL	1	P	5
4nin_1	DSVISL	2	P	3fva_a	NNQNTF	1	P	7
4nin_2	SVISLS	2	P	3hyd_b_1	VEALYL	1	P	5
4rp6_2	TIITLE	2	P	2y2a	KLVFFA	7	AP	nd
4xfo	TAVVTN	2	P	3fva_b	NNQNTF	1	P	8
5w52_5	KGISVH	2	P	4rik_b_2	VVTGVT	1	P	1
2m5n_2	TIAALL	4	P	5vos_b_6	GAIIGL	1	P	7
2m5n_4	AALLSP	4	P	6cfh_4	MMGMLA	6	AP	7
5n9i	GVVTSE	4	P	6cfh_4	MMGMLA	6	AP	7
5wiq_1	GFNGGF	4	P	3fva_a	NNQNTF	1	P	8
5wkb	NFGEFS	4	P	3fth_2	FLVHSS	6	AP	6
3nve	MMHFGN	6	AP	4nip_b_1	VIGIAQ	1	P	5
5e5z	LVHSSN	7	AP	3fva_a	NNQNTF	1	P	1
