# Supplementary material for: Structure-based machine-guided mapping of amyloid sequence space reveals uncharted sequence clusters with higher solubilities
Source: Nat Commun. 2020 Jul 3;11:3314. doi: 10.1038/s41467-020-17207-3 (PMC7335209; doi:10.1038/s41467-020-17207-3)
Supplement: Supplementary file 8 — Source Data [file 41467_2020_17207_MOESM8_ESM.xlsx]

## Sheet: Figure 3
Figure 3a, b
End-point pFTAA measurement for the 96 peptides identified by Cordax.
	1	2	3	4	5	6	7	8	9	10	11	12	13	14	15	16	17	18	19	20	21	22	23	24	25	26	27	28	29	30	31	32	33	34	35	36	37	38	39	40	41	42	43	44	45	46	47	48	49
Peptide	(SVDYEV) Acylphos2 (9 - 14)	(NFSIRY) Acylphos2 (94 - 99)	(VNFSEF) Amphot (36 - 41)	(SEFSKK) Amphot (39 - 44)	(LSSYWE) ApoC2 (44 - 49)	(NLYEKT) ApoC2 (57 - 62)	(VYVDVL) ApoAI (41 - 46)	(LNLKLL) ApoAI (66 - 71)	(LLDNWD) ApoAI (70 - 75)	(IQVYSR) β2-micro (27 - 32)	(LNFLKK) Casein (176 - 181)	(TKVIPY) Casein (213 - 218)	(AYVILK) Gelsolin (94 - 99)	(GWFLGW) Gelsolin (758 - 763)	(YDLHYW) Gelsolin (110 - 115)	(IFTVQL) Gelsolin (130 - 135)	(FLGYFK) Gelsolin (157 - 162)	(KIFVWK) Gelsolin (341 - 346)	(YIILYN) Gelsolin (474 - 479)	(IIYNWQ) Gelsolin (489 - 494)	(NDAFVL) Gelsolin (591 - 596)	(AAYLWV) Gelsolin (601 - 606)	(KTVYQH) Casein (196 - 201)	(IGVVGW) Acylphos2 (34 - 39)	(FVIEEV) Gelsolin (679 - 684)	(QVFVWV) Gelsolin (706 - 711)	(GIVAGA) Het-S (6 - 11)	(FEYVQL) Het-S (25 - 30)	(ILLLFE) Het-S (87 - 92)	(DLVVFE) Het-S (109 - 114)	(AEIEIE) Het-S (184 - 189)	(ASLTIL) Het-S (195 - 200)	(YQLVLQ) Keratoep (30 - 35)	(STVISY) Keratoep (77 - 82)	(VNIELL) Keratoep (163 - 168)	(IQIHHY) Keratoep (202 - 207)	(QIIEIE) Keratoep (245 - 250)	(GVIHYI) Keratoep (362 - 367)	(LNSVFK) Keratoep (416 - 421)	(LYHGQT) Keratoep (449 - 454)	(VYTVFA) Keratoep (536 - 541)	(HYYAVA) Lactoferrin (110 - 115)	(GDVAFI) Lactoferrin (223 - 228)	(LLFKDS) Lactoferrin (317 - 322)	(YFTAIQ) Lactoferrin (343 - 348)	(YVAGIT) Lactoferrin (686 - 691)	(LQVDLG) Medin (289 - 294)	(FDKFKH) Myoglobin (44 - 49)	(LIVSIL) Prolactin (111 - 116)
data 1	51282	46973	10623	11175	9314	10947	10730	29679	11376	46885	8714	12033	50613	8206	12820	18837	7925	4144	27089	34598	23934	23950	5796	12956	18381	27702	1049	12863	24181	32176	16755	42725	49511	38609	37319	1739	45962	2308	7140	2535	23070	26408	35744	4264	39494	27847	13824	7659	45892
data 2	26145	33481	12166	10890	9488	11116	9445	25143	10789	34211	8623	10927	38280	8240	13784	14127	7972	3422	22058	33633	16703	20125	6305	14335	17112	26805	1021	13891	19630	31377	19008	39903	39634	35745	33998	1752	44774	2116	3704	2311	23661	28092	31818	3534	32447	30175	17421	6255	43013
data 3	51517	46952	10839	11130	9294	10896	10490	29143	11260	47235	8508	11913	52440	8408	16789	13250	7556	4358	27805	35428	23951	24076	5953	12908	18528	28505	988	13806	25039	33590	16997	44997	51964	37772	37457	1849	50958	2317	7281	2466	23576	26609	36295	4466	40697	28881	13962	8035	47220
data 4	23009	34124	12438	10724	9740	11294	9650	26600	10678	34959	8591	10772	38693	8246	12876	13471	7882	3369	22720	34285	17537	21002	6517	14670	17324	27389	971	13888	20016	31884	19407	40988	41483	37073	34541	1842	44052	2198	3952	2134	23320	27651	32396	3632	34354	30811	15818	6372	51403
data 5	51282	46973	10623	11175	9314	10947	10730	29679	11376	46885	8714	12033	50613	8206	13135	14967	7925	4144	27089	34598	23934	23950	5796	13426	18381	27702	1049	12983	24181	32176	16755	42725	49511	38609	37319	1739	45962	2308	7140	2535	23070	26408	35744	4264	39494	27847	12544	7659	45892
data 6	26145	33481	12166	10890	9488	11116	9445	25143	10789	34211	8623	10927	38280	8240	12639	13030	7972	3422	22058	33633	16703	20125	6305	14335	17112	26805	1021	14291	19630	31377	19008	39903	39634	35745	33998	1752	44774	2116	3704	2311	23661	28092	31818	3534	32447	30175	8091	6255	43013
Average	38230	40330.7	11475.8	10997.3	9439.67	11052.7	10081.7	27564.5	11044.7	40731	8628.83	11434.2	44819.8	8257.67	13673.8	14613.7	7872	3809.83	24803.2	34362.5	20460.3	22204.7	6112	13771.7	17806.3	27484.7	1016.5	13620.3	22112.8	32096.7	17988.3	41873.5	45289.5	37258.8	35772	1778.83	46080.3	2227.17	5486.83	2382	23393	27210	33969.2	3949	36488.8	29289.3	13610	7039.17	46072.2
STDEV	14429.3	7272.44	864.712	188.936	171.858	150.426	633.156	2195.06	325.916	6875.79	78.2392	616.342	7046.49	75.7619	1577.54	2185.02	158.476	451.439	2788.28	680.67	3823.57	1984.47	304.472	771.027	689.656	643.21	31.7348	567.26	2601.64	815.316	1274.13	1987.77	5632.94	1305.92	1756.99	52.0131	2503.87	96.6487	1865.35	158.405	279.687	824.371	2165.15	426.773	3821.02	1281.54	3198.89	828.857	3115.04
Figure 3c, d
End-point Thioflavin-T measurement for the 96 peptides identified by Cordax.
	1	2	3	4	5	6	7	8	9	10	11	12	13	14	15	16	17	18	19	20	21	22	23	24	25	26	27	28	29	30	31	32	33	34	35	36	37	38	39	40	41	42	43	44	45	46	47	48	49
Peptide	(SVDYEV) Acylphos2 (9 - 14)	(NFSIRY) Acylphos2 (94 - 99)	(VNFSEF) Amphot (36 - 41)	(SEFSKK) Amphot (39 - 44)	(LSSYWE) ApoC2 (44 - 49)	(NLYEKT) ApoC2 (57 - 62)	(VYVDVL) ApoAI (41 - 46)	(LNLKLL) ApoAI (66 - 71)	(LLDNWD) ApoAI (70 - 75)	(IQVYSR) β2-micro (27 - 32)	(LNFLKK) Casein (176 - 181)	(TKVIPY) Casein (213 - 218)	(AYVILK) Gelsolin (94 - 99)	(GWFLGW) Gelsolin (758 - 763)	(YDLHYW) Gelsolin (110 - 115)	(IFTVQL) Gelsolin (130 - 135)	(FLGYFK) Gelsolin (157 - 162)	(KIFVWK) Gelsolin (341 - 346)	(YIILYN) Gelsolin (474 - 479)	(IIYNWQ) Gelsolin (489 - 494)	(NDAFVL) Gelsolin (591 - 596)	(AAYLWV) Gelsolin (601 - 606)	(KTVYQH) Casein (196 - 201)	(IGVVGW) Acylphos2 (34 - 39)	(FVIEEV) Gelsolin (679 - 684)	(QVFVWV) Gelsolin (706 - 711)	(GIVAGA) Het-S (6 - 11)	(FEYVQL) Het-S (25 - 30)	(ILLLFE) Het-S (87 - 92)	(DLVVFE) Het-S (109 - 114)	(AEIEIE) Het-S (184 - 189)	(ASLTIL) Het-S (195 - 200)	(YQLVLQ) Keratoep (30 - 35)	(STVISY) Keratoep (77 - 82)	(VNIELL) Keratoep (163 - 168)	(IQIHHY) Keratoep (202 - 207)	(QIIEIE) Keratoep (245 - 250)	(GVIHYI) Keratoep (362 - 367)	(LNSVFK) Keratoep (416 - 421)	(LYHGQT) Keratoep (449 - 454)	(VYTVFA) Keratoep (536 - 541)	(HYYAVA) Lactoferrin (110 - 115)	(GDVAFI) Lactoferrin (223 - 228)	(LLFKDS) Lactoferrin (317 - 322)	(YFTAIQ) Lactoferrin (343 - 348)	(YVAGIT) Lactoferrin (686 - 691)	(LQVDLG) Medin (289 - 294)	(FDKFKH) Myoglobin (44 - 49)	(LIVSIL) Prolactin (111 - 116)
data 1	1677	2141	2384	1673	1715	1685	13682	1690	1702	65000	1680	1682	1670	4133	38231	51011	1745	1713	36221	15388	12233	7781	1692	23324	36381	5634	1684	31519	18474	25680	30462	11521	11542	12317	47592	1746	23783	1693	1659	1674	30188	1683	65000	1686	32638	24249	65000	1661	3586
data 2	1666	2820	2131	1681	1717	1699	12411	1709	1716	65000	1709	1707	1660	4189	38146	50929	1701	1704	39233	15361	13020	10970	1710	23466	39244	5711	1679	36054	18811	29230	28322	9372	12058	10526	45496	1657	24048	1671	1686	1723	22076	1681	64842	1707	33556	23472	65000	1757	3859
data 3	1647	2111	2354	1643	1685	1655	13652	1660	1672	64970	1650	1652	1640	4103	38201	50981	1715	1683	36191	15358	12203	7751	1662	23294	36965	5927	1689	32252	18915	26341	30741	11779	12393	13271	48220	1705	23901	1639	1673	1685	30410	1693	65000	1720	33154	24680	65000	1687	3909
data 4	1636	2790	2101	1651	1687	1669	12381	1679	1686	64970	1679	1677	1630	4159	38116	50899	1671	1674	39203	15331	12990	10940	1680	23436	39907	6241	1679	36988	19312	30100	28749	9785	12155	10914	45595	1689	24674	1671	1655	1677	23015	1671	65000	1715	34533	23569	65000	1684	4229
data 5	1658	1641	2653	1652	1711	1669	13182	1676	1693	64500	1662	1665	1648	4132	37731	50511	1753	1708	35721	14888	12733	9281	1679	22824	36724	6005	1659	31896	18485	25826	31340	12468	12122	12718	47941	1651	24739	1697	1735	1740	30389	1653	65000	1683	32944	25081	65000	1702	3731
data 6	1642	2320	2297	1663	1714	1689	11911	1703	1712	64500	1703	1700	1634	4183	37646	50429	1691	1696	38733	14861	12520	10470	1704	22966	39898	6550	1700	36863	19486	29305	29052	10015	12229	10799	46477	1682	24544	1686	1679	1677	22390	1673	65000	1670	34278	24390	65000	1713	4809
Average	1654.33	2303.83	2320	1660.5	1704.83	1677.67	12869.8	1686.17	1696.83	64823.3	1680.5	1680.5	1647	4149.83	38011.8	50793.3	1712.67	1696.33	37550.3	15197.8	12616.5	9532.17	1687.83	23218.3	38186.5	6011.33	1681.67	34262	18913.8	27747	29777.7	10823.3	12083.2	11757.5	46886.8	1688.33	24281.5	1676.17	1681.17	1696	26411.3	1675.67	64973.7	1696.83	33517.2	24240.2	65000	1700.67	4020.5
STDEV	15.5263	448.574	200.176	14.5017	14.7298	16.1328	739.959	18.2145	16.5701	250.812	22.775	20.734	15.5306	33.2049	255.096	254.802	31.6839	15.1614	1668.7	251.248	358.679	1498.74	17.7586	262.594	1667.24	341.362	13.5892	2629.44	418.052	2005.13	1228.08	1260.39	288.938	1155.26	1196.42	34.6968	419.541	21.2077	28.875	28.256	4302.92	13.6039	64.5032	19.9942	754.405	626.662	0	32.7577	441.887
[truncated: 48 more columns]

## Sheet: Figure 4l
Figure 4l
Residue physichochemical properties of the experimentally validated APRs
		Residue Categorisation
		Hydrophobic	V, I, L, M
		Aromatic	F, Y, W
		Short Aliphatic	A, G
		Pro/Cys	P, C
		Polar	Q, N, S, T
		Positive charge	K, R, H
		Negative charge	E, D
				Residue Breakdown
	Sequence	Protein	Predicted by	A	C	D	E	F	G	H	I	K	L	M	N	P	Q	R	S	T	V	W	Y	Length		Residue Type	CORDAX Counts	Joined Counts	Residue Type	CORDAX	Joined
	IGVVGW	acylphosphatase2	Joined	0	0	0	0	0	2	0	1	0	0	0	0	0	0	0	0	0	2	1	0	6		A	6	14	Hydrophobic	103	87
	SVDYEV	acylphosphatase2	CORDAX	0	0	1	1	0	0	0	0	0	0	0	0	0	0	0	1	0	2	0	1	6		C	6	2	Aromatic	43	54
	NFSIRY	acylphosphatase2	CORDAX	0	0	0	0	1	0	0	1	0	0	0	1	0	0	1	1	0	0	0	1	6		D	14	6	Short Aliphatic	15	23
	AFFLFC	amphot	Joined	1	1	0	0	3	0	0	0	0	1	0	0	0	0	0	0	0	0	0	0	6		E	18	10	Pro/Cys	8	4
	VNFSEF	amphot	Joined	0	0	0	1	2	0	0	0	0	0	0	1	0	0	0	1	0	1	0	0	6		F	18	28	Polar	50	29
	SEFSKK	amphot	Joined	0	0	0	1	1	0	0	0	2	0	0	0	0	0	0	2	0	0	0	0	6		G	9	9	Positive charge	31	15
	VYVDVL	apoai	Joined	0	0	1	0	0	0	0	0	0	1	0	0	0	0	0	0	0	3	0	1	6		H	9	4	Negative charge	32	16
	LNLKLL	apoai	CORDAX	0	0	0	0	0	0	0	0	1	4	0	1	0	0	0	0	0	0	0	0	6		I	24	25
	LLDNWD	apoai	CORDAX	0	0	2	0	0	0	0	0	0	2	0	1	0	0	0	0	0	0	1	0	6		K	14	8
	NLYEKT	apoc2	Joined	0	0	0	1	0	0	0	0	1	1	0	1	0	0	0	0	1	0	0	1	6		L	39	23
	MDVFMK	asyn	CORDAX	0	0	1	0	1	0	0	0	1	0	2	0	0	0	0	0	0	1	0	0	6		M	14	5
	IQVYSR	b2micro	CORDAX	0	0	0	0	0	0	0	1	0	0	0	0	0	1	1	1	0	1	0	1	6		N	10	8
	LCSTFC	Casein	CORDAX	0	2	0	0	1	0	0	0	0	1	0	0	0	0	0	1	1	0	0	0	6		P	2	2
	TKVIPY	Casein	CORDAX	0	0	0	0	0	0	0	1	1	0	0	0	1	0	0	0	1	1	0	1	6		Q	8	7
	FLGYFK	Gelsolin	Joined	0	0	0	0	2	1	0	0	1	1	0	0	0	0	0	0	0	0	0	1	6		R	8	3
	AYVILK	Gelsolin	Joined	1	0	0	0	0	0	0	1	1	1	0	0	0	0	0	0	0	1	0	1	6		S	19	7
	GWFLGW	Gelsolin	Joined	0	0	0	0	1	2	0	0	0	1	0	0	0	0	0	0	0	0	2	0	6		T	13	7
	IFTVQL	Gelsolin	Joined	0	0	0	0	1	0	0	1	0	1	0	0	0	1	0	0	1	1	0	0	6		V	26	34
	YIILYN	Gelsolin	Joined	0	0	0	0	0	0	0	2	0	1	0	1	0	0	0	0	0	0	0	2	6		W	4	8
	IIYNWQ	Gelsolin	Joined	0	0	0	0	0	0	0	2	0	0	0	1	0	1	0	0	0	0	1	1	6		Y	21	18
	AAYLWV	Gelsolin	Joined	2	0	0	0	0	0	0	0	0	1	0	0	0	0	0	0	0	1	1	1	6
	QVFVWV	Gelsolin	Joined	0	0	0	0	1	0	0	0	0	0	0	0	0	1	0	0	0	3	1	0	6
	MVVEHP	Gelsolin	CORDAX	0	0	0	1	0	0	1	0	0	0	1	0	1	0	0	0	0	2	0	0	6
	MSVSLV	Gelsolin	CORDAX	0	0	0	0	0	0	0	0	0	1	1	0	0	0	0	2	0	2	0	0	6
	EDCFIL	Gelsolin	CORDAX	0	1	1	1	1	0	0	1	0	1	0	0	0	0	0	0	0	0	0	0	6
	MIIYKG	Gelsolin	CORDAX	0	0	0	0	0	1	0	2	1	0	1	0	0	0	0	0	0	0	0	1	6
	YDLHYW	Gelsolin	CORDAX	0	0	1	0	0	0	1	0	0	1	0	0	0	0	0	0	0	0	1	2	6
	NDAFVL	Gelsolin	CORDAX	1	0	1	0	1	0	0	0	0	1	0	1	0	0	0	0	0	1	0	0	6
	FVIEEV	Gelsolin	CORDAX	0	0	0	2	1	0	0	1	0	0	0	0	0	0	0	0	0	2	0	0	6
	DCFEYV	HetS	Joined	0	1	1	1	1	0	0	0	0	0	0	0	0	0	0	0	0	1	0	1	6
	FEYVQL	HetS	Joined	0	0	0	1	1	0	0	0	0	1	0	0	0	1	0	0	0	1	0	1	6
	ILLLFE	HetS	Joined	0	0	0	1	1	0	0	1	0	3	0	0	0	0	0	0	0	0	0	0	6
	DLVVFE	HetS	Joined	0	0	1	1	1	0	0	0	0	1	0	0	0	0	0	0	0	2	0	0	6
	AEIEIE	HetS	CORDAX	1	0	0	3	0	0	0	2	0	0	0	0	0	0	0	0	0	0	0	0	6
	ASLTIL	HetS	CORDAX	1	0	0	0	0	0	0	1	0	2	0	0	0	0	0	1	1	0	0	0	6
	GVIHYI	keratoep	Joined	0	0	0	0	0	1	1	2	0	0	0	0	0	0	0	0	0	1	0	1	6
	QIIEIE	keratoep	Joined	0	0	0	2	0	0	0	3	0	0	0	0	0	1	0	0	0	0	0	0	6
	VYTVFA	keratoep	Joined	1	0	0	0	1	0	0	0	0	0	0	0	0	0	0	0	1	2	0	1	6
	TLFTMD	keratoep	CORDAX	0	0	1	0	1	0	0	0	0	1	1	0	0	0	0	0	2	0	0	0	6
	LYHGQT	keratoep	CORDAX	0	0	0	0	0	1	1	0	0	1	0	0	0	1	0	0	1	0	0	1	6
	IQIHHY	keratoep	CORDAX	0	0	0	0	0	0	2	2	0	0	0	0	0	1	0	0	0	0	0	1	6
	LNSVFK	keratoep	CORDAX	0	0	0	0	1	0	0	0	1	1	0	1	0	0	0	1	0	1	0	0	6
	YQLVLQ	keratoep	CORDAX	0	0	0	0	0	0	0	0	0	2	0	0	0	2	0	0	0	1	0	1	6
	STVISY	keratoep	CORDAX	0	0	0	0	0	0	0	1	0	0	0	0	0	0	0	2	1	1	0	1	6
	VNIELL	keratoep	CORDAX	0	0	0	1	0	0	0	1	0	2	0	1	0	0	0	0	0	1	0	0	6
	GWNIPM	lactoferrin	Joined	0	0	0	0	0	1	0	1	0	0	1	1	1	0	0	0	0	0	1	0	6
	HYYAVA	lactoferrin	Joined	2	0	0	0	0	0	1	0	0	0	0	0	0	0	0	0	0	1	0	2	6
	GDVAFI	lactoferrin	Joined	1	0	1	0	1	1	0	1	0	0	0	0	0	0	0	0	0	1	0	0	6
	YFTAIQ	lactoferrin	Joined	1	0	0	0	1	0	0	1	0	0	0	0	0	1	0	0	1	0	0	1	6
	MDKVER	lactoferrin	CORDAX	0	0	1	1	0	0	0	0	1	0	1	0	0	0	1	0	0	1	0	0	6
	LLFKDS	lactoferrin	CORDAX	0	0	1	0	1	0	0	0	1	2	0	0	0	0	0	1	0	0	0	0	6
	CEFLRK	lactoferrin	CORDAX	0	1	0	1	1	0	0	0	1	1	0	0	0	0	1	0	0	0	0	0	6
	YVAGIT	lactoferrin	CORDAX	1	0	0	0	0	1	0	1	0	0	0	0	0	0	0	0	1	1	0	1	6
	LQVDLG	Medin	CORDAX	0	0	1	0	0	1	0	0	0	2	0	0	0	1	0	0	0	1	0	0	6
	MELIVS	Prolactin	Joined	0	0	0	1	0	0	0	1	0	1	1	0	0	0	0	1	0	1	0	0	6
	LIVSIL	Prolactin	Joined	0	0	0	0	0	0	0	2	0	2	0	0	0	0	0	1	0	1	0	0	6
	LYHLVT	Prolactin	CORDAX	0	0	0	0	0	0	1	0	0	2	0	0	0	0	0	0	1	1	0	1	6
	MFSEFD	Prolactin	CORDAX	0	0	1	1	2	0	0	0	0	0	1	0	0	0	0	1	0	0	0	0	6
	LHCLRR	Prolactin	CORDAX	0	1	0	0	0	0	1	0	0	2	0	0	0	0	2	0	0	0	0	0	6
	QVYYRP	PrP	Joined	0	0	0	0	0	0	0	0	0	0	0	0	1	1	1	0	0	1	0	2	6
	FYAVRL	RepA	Joined	1	0	0	0	1	0	0	0	0	1	0	0	0	0	1	0	0	1	0	1	6
	FSFTIA	RepA	Joined	1	0	0	0	2	0	0	1	0	0	0	0	0	0	0	1	1	0	0	0	6
	GYLTIR	RepA	CORDAX	0	0	0	0	0	1	0	1	0	1	0	0	0	0	1	0	1	0	0	1	6
	SQFIKL	RepA	CORDAX	0	0	0	0	1	0	0	1	1	1	0	0	0	1	0	1	0	0	0	0	6
	MLHKEF	RepA	CORDAX	0	0	0	1	1	0	1	0	1	1	1	0	0	0	0	0	0	0	0	0	6
	YFHARG	SAA	CORDAX	1	0	0	0	1	1	1	0	0	0	0	0	0	0	1	0	0	0	0	1	6
	LLVYNK	semenogelin	CORDAX	0	0	0	0	0	0	0	0	1	2	0	1	0	0	0	0	0	1	0	1	6
	SYVLQT	semenogelin	CORDAX	0	0	0	0	0	0	0	0	0	1	0	0	0	1	0	1	1	1	0	1	6
	SNFLRA	Sup35	Joined	1	0	0	0	1	0	0	0	0	1	0	1	0	0	1	1	0	0	0	0	6
	LIFMGH	Sup35	Joined	0	0	0	0	1	1	1	1	0	1	1	0	0	0	0	0	0	0	0	0	6
	VVVNKM	Sup35	Joined	0	0	0	0	0	0	0	0	1	0	1	1	0	0	0	0	0	3	0	0	6
	TDVVFM	Sup35	Joined	0	0	1	0	1	0	0	0	0	0	1	0	0	0	0	0	1	2	0	0	6
	VHIVKL	Sup35	Joined	0	0	0	0	0	0	1	1	1	1	0	0	0	0	0	0	0	2	0	0	6
	IGYNIK	Sup35	CORDAX	0	0	0	0	0	1	0	2	1	0	0	1	0	0	0	0	0	0	0	1	6
	MYVSEM	Sup35	CORDAX	0	0	0	1	0	0	0	0	0	0	2	0	0	0	0	1	0	1	0	1	6
	VDMAMC	Sup35	CORDAX	1	1	1	0	0	0	0	0	0	0	2	0	0	0	0	0	0	1	0	0	6
	FKVAIV	Ure2p	Joined	1	0	0	0	1	0	0	1	1	0	0	0	0	0	0	0	0	2	0	0	6
	INAWLF	Ure2p	Joined	1	0	0	0	1	0	0	1	0	1	0	1	0	0	0	0	0	0	1	0	6
	TIFLDF	Ure2p	Joined	0	0	1	0	2	0	0	1	0	1	0	0	0	0	0	0	1	0	0	0	6
	IGINIK	Ure2p	CORDAX	0	0	0	0	0	1	0	3	1	0	0	1	0	0	0	0	0	0	0	0	6
	LSIWES	Ure2p	CORDAX	0	0	0	1	0	0	0	1	0	1	0	0	0	0	0	2	0	0	1	0	6
	LVMELD	Ure2p	CORDAX	0	0	1	1	0	0	0	0	0	2	1	0	0	0	0	0	0	1	0	0	6
	EVYKWT	Ure2p	CORDAX	0	0	0	1	0	0	0	0	1	0	0	0	0	0	0	0	1	1	1	1	6
	INFEFS	Ure2p	CORDAX	0	0	0	1	2	0	0	1	0	0	0	1	0	0	0	1	0	0	0	0	6
	GYTLFS	Ure2p	CORDAX	0	0	0	0	1	1	0	0	0	1	0	0	0	0	0	1	1	0	0	1	6

## Sheet: Figure 4m
Figure 4m
FoldX secondary structure annotation of identified APRs
	Prediction	Residue	Protein	FoldX Annotation	PDB ID		FoldX Annotation Legend
	Joined	N	apoC2	a	1i5j		a	alpha-helix
	Joined	L	apoC2	a	1i5j		c	random coil
	Joined	Y	apoC2	a	1i5j		*	Unclassified
	Joined	E	apoC2	c	1i5j		n	helix N-cap
	Joined	K	apoC2	*	1i5j		T	turn
	Joined	T	apoC2	*	1i5j		3	3-10 helix
	Joined	V	Amphoterin	*	1ckt		E	beta-strand
	Joined	N	Amphoterin	n	1ckt		b	parralel beta conformation
	Joined	F	Amphoterin	a	1ckt
	Joined	S	Amphoterin	a	1ckt
	Joined	E	Amphoterin	a	1ckt
	Joined	F	Amphoterin	a	1ckt
	Joined	S	Amphoterin	a	1ckt
	Joined	K	Amphoterin	a	1ckt
	Joined	K	Amphoterin	a	1ckt
	Joined	A	Amphoterin	T	1hme
	Joined	F	Amphoterin	T	1hme
	Joined	F	Amphoterin	T	1hme
	Joined	L	Amphoterin	T	1hme
	Joined	F	Amphoterin	T	1hme
	Joined	C	Amphoterin	T	1hme
	CORDAX	M	aSyn	*	1xq8
	CORDAX	D	aSyn	n	1xq8
	CORDAX	V	aSyn	3	1xq8
	CORDAX	F	aSyn	a	1xq8
	CORDAX	M	aSyn	a	1xq8
	CORDAX	K	aSyn	a	1xq8
	CORDAX	I	b2micro	E	1a1m
	CORDAX	Q	b2micro	E	1a1m
	CORDAX	V	b2micro	E	1a1m
	CORDAX	Y	b2micro	E	1a1m
	CORDAX	S	b2micro	*	1a1m
	CORDAX	R	b2micro	*	1a1m
	CORDAX	M	gelsolin	*	3ffn
	CORDAX	V	gelsolin	*	3ffn
	CORDAX	V	gelsolin	*	3ffn
	CORDAX	E	gelsolin	*	3ffn
	CORDAX	H	gelsolin	*	3ffn
	CORDAX	P	gelsolin	n	3ffn
	Joined	A	gelsolin	E	3ffn
	Joined	Y	gelsolin	E	3ffn
	Joined	V	gelsolin	E	3ffn
	Joined	I	gelsolin	E	3ffn
	Joined	L	gelsolin	E	3ffn
	Joined	K	gelsolin	E	3ffn
	CORDAX	Y	gelsolin	E	3ffn
	CORDAX	D	gelsolin	E	3ffn
	CORDAX	L	gelsolin	b	3ffn
	CORDAX	H	gelsolin	B	3ffn
	CORDAX	Y	gelsolin	b	3ffn
	CORDAX	W	gelsolin	B	3ffn
	Joined	I	gelsolin	a	3ffn
	Joined	F	gelsolin	a	3ffn
	Joined	T	gelsolin	a	3ffn
	Joined	V	gelsolin	a	3ffn
	Joined	Q	gelsolin	a	3ffn
	Joined	L	gelsolin	a	3ffn
	Joined	F	gelsolin	a	3ffn
	Joined	L	gelsolin	3	3ffn
	Joined	G	gelsolin	3	3ffn
	Joined	Y	gelsolin	3	3ffn
	Joined	F	gelsolin	c	3ffn
	Joined	K	gelsolin	*	3ffn
	CORDAX	M	gelsolin	*	3ffn
	CORDAX	S	gelsolin	E	3ffn
	CORDAX	V	gelsolin	E	3ffn
	CORDAX	S	gelsolin	E	3ffn
	CORDAX	L	gelsolin	*	3ffn
	CORDAX	V	gelsolin	*	3ffn
	CORDAX	E	gelsolin	T	3ffn
	CORDAX	D	gelsolin	*	3ffn
	CORDAX	C	gelsolin	E	3ffn
	CORDAX	F	gelsolin	E	3ffn
	CORDAX	I	gelsolin	E	3ffn
	CORDAX	L	gelsolin	E	3ffn
	Joined	Y	gelsolin	E	3ffn
	Joined	I	gelsolin	E	3ffn
	Joined	I	gelsolin	E	3ffn
	Joined	L	gelsolin	E	3ffn
	Joined	Y	gelsolin	E	3ffn
	Joined	N	gelsolin	E	3ffn
	Joined	I	gelsolin	E	3ffn
	Joined	I	gelsolin	b	3ffn
	Joined	Y	gelsolin	B	3ffn
	Joined	N	gelsolin	b	3ffn
	Joined	W	gelsolin	B	3ffn
	Joined	Q	gelsolin	b	3ffn
	CORDAX	M	gelsolin	E	3ffn
	CORDAX	I	gelsolin	E	3ffn
	CORDAX	I	gelsolin	E	3ffn
	CORDAX	Y	gelsolin	E	3ffn
	CORDAX	K	gelsolin	*	3ffn
	CORDAX	G	gelsolin	*	3ffn
	CORDAX	N	gelsolin	T	3ffn
	CORDAX	D	gelsolin	*	3ffn
	CORDAX	A	gelsolin	E	3ffn
	CORDAX	F	gelsolin	E	3ffn
	CORDAX	V	gelsolin	E	3ffn
	CORDAX	L	gelsolin	E	3ffn
	Joined	A	gelsolin	*	3ffn
	Joined	A	gelsolin	E	3ffn
	Joined	Y	gelsolin	E	3ffn
	Joined	L	gelsolin	*	3ffn
	Joined	W	gelsolin	E	3ffn
	Joined	V	gelsolin	E	3ffn
	CORDAX	F	gelsolin	*	3ffn
	CORDAX	V	gelsolin	E	3ffn
	CORDAX	I	gelsolin	E	3ffn
	CORDAX	E	gelsolin	E	3ffn
	CORDAX	E	gelsolin	E	3ffn
	CORDAX	V	gelsolin	*	3ffn
	Joined	Q	gelsolin	*	3ffn
	Joined	V	gelsolin	b	3ffn
	Joined	F	gelsolin	B	3ffn
	Joined	V	gelsolin	b	3ffn
	Joined	W	gelsolin	B	3ffn
	Joined	V	gelsolin	b	3ffn
	Joined	G	gelsolin	3	3ffn
	Joined	W	gelsolin	3	3ffn
	Joined	F	gelsolin	c	3ffn
	Joined	L	gelsolin	*	3ffn
	Joined	G	gelsolin	*	3ffn
	Joined	W	gelsolin	*	3ffn
	Joined	D	het-S	3	2wvn
	Joined	C	het-S	3	2wvn
	Joined	F	het-S	3	2wvn
	Joined	E	het-S	c	2wvn
	Joined	Y	het-S	*	2wvn
	Joined	V	het-S	E	2wvn
	Joined	Q	het-S	E	2wvn
	Joined	L	het-S	E	2wvn
	Joined	I	het-S	a	2wvn
	Joined	L	het-S	a	2wvn
	Joined	L	het-S	a	2wvn
	Joined	L	het-S	a	2wvn
	Joined	F	het-S	a	2wvn
	Joined	E	het-S	a	2wvn
	Joined	D	het-S	*	2wvn
	Joined	L	het-S	*	2wvn
	Joined	V	het-S	*	2wvn
	Joined	V	het-S	B	2wvn
	Joined	F	het-S	*	2wvn
	Joined	E	het-S	*	2wvn
	CORDAX	A	het-S	a	2wvn
	CORDAX	E	het-S	a	2wvn
	CORDAX	I	het-S	a	2wvn
	CORDAX	E	het-S	c	2wvn
	CORDAX	I	het-S	*	2wvn
	CORDAX	E	het-S	*	2wvn
	CORDAX	A	het-S	a	2wvn
	CORDAX	S	het-S	a	2wvn
	CORDAX	L	het-S	a	2wvn
	CORDAX	T	het-S	a	2wvn
	CORDAX	I	het-S	a	2wvn
	CORDAX	L	het-S	a	2wvn
	CORDAX	S	keratoepithelin	*	5nv6
	CORDAX	T	keratoepithelin	E	5nv6
	CORDAX	V	keratoepithelin	E	5nv6
	CORDAX	I	keratoepithelin	E	5nv6
	CORDAX	S	keratoepithelin	*	5nv6
	CORDAX	Y	keratoepithelin	*	5nv6
	CORDAX	V	keratoepithelin	T	5nv6
	CORDAX	N	keratoepithelin	T	5nv6
	CORDAX	I	keratoepithelin	n	5nv6
	CORDAX	E	keratoepithelin	a	5nv6
	CORDAX	L	keratoepithelin	a	5nv6
	CORDAX	L	keratoepithelin	a	5nv6
	CORDAX	I	keratoepithelin	*	5nv6
	CORDAX	Q	keratoepithelin	*	5nv6
	CORDAX	I	keratoepithelin	E	5nv6
	CORDAX	H	keratoepithelin	E	5nv6
	CORDAX	H	keratoepithelin	E	5nv6
	CORDAX	Y	keratoepithelin	*	5nv6
	Joined	Q	keratoepithelin	a	5nv6
	Joined	I	keratoepithelin	a	5nv6
	Joined	I	keratoepithelin	a	5nv6
	Joined	E	keratoepithelin	c	5nv6
	Joined	I	keratoepithelin	T	5nv6
	Joined	E	keratoepithelin	*	5nv6
	Joined	G	keratoepithelin	E	5nv6
	Joined	V	keratoepithelin	E	5nv6
	Joined	I	keratoepithelin	B	5nv6
	Joined	H	keratoepithelin	E	5nv6
	Joined	Y	keratoepithelin	E	5nv6
	Joined	I	keratoepithelin	E	5nv6
	CORDAX	L	keratoepithelin	*	5nv6
	CORDAX	N	keratoepithelin	*	5nv6
	CORDAX	S	keratoepithelin	*	5nv6
	CORDAX	V	keratoepithelin	*	5nv6
	CORDAX	F	keratoepithelin	*	5nv6
	CORDAX	K	keratoepithelin	*	5nv6
	CORDAX	L	keratoepithelin	*	5nv6
	CORDAX	Y	keratoepithelin	*	5nv6
	CORDAX	H	keratoepithelin	T	5nv6
	CORDAX	G	keratoepithelin	T	5nv6
	CORDAX	Q	keratoepithelin	*	5nv6
	CORDAX	T	keratoepithelin	E	5nv6
	CORDAX	T	keratoepithelin	b	5nv6
	CORDAX	L	keratoepithelin	B	5nv6
	CORDAX	F	keratoepithelin	E	5nv6
	CORDAX	T	keratoepithelin	E	5nv6
	CORDAX	M	keratoepithelin	*	5nv6
	CORDAX	D	keratoepithelin	*	5nv6
	Joined	V	keratoepithelin	*	5nv6
	Joined	Y	keratoepithelin	E	5nv6
	Joined	T	keratoepithelin	E	5nv6
	Joined	V	keratoepithelin	E	5nv6
	Joined	F	keratoepithelin	E	5nv6
	Joined	A	keratoepithelin	E	5nv6
	Joined	H	lactoferrin	E	1cb6
	Joined	Y	lactoferrin	E	1cb6
	Joined	Y	lactoferrin	E	1cb6
	Joined	A	lactoferrin	E	1cb6
	Joined	V	lactoferrin	E	1cb6
	Joined	A	lactoferrin	E	1cb6
	Joined	G	lactoferrin	*	1cb6
	Joined	D	lactoferrin	*	1cb6
	Joined	V	lactoferrin	b	1cb6
	Joined	A	lactoferrin	E	1cb6
	Joined	F	lactoferrin	E	1cb6
	Joined	I	lactoferrin	E	1cb6
	CORDAX	L	lactoferrin	*	1cb6
	CORDAX	L	lactoferrin	B	1cb6
	CORDAX	F	lactoferrin	*	1cb6
	CORDAX	K	lactoferrin	*	1cb6
	CORDAX	D	lactoferrin	T	1cb6
	CORDAX	S	lactoferrin	T	1cb6
	Joined	Y	lactoferrin	a	1cb6
	Joined	F	lactoferrin	a	1cb6
	Joined	T	lactoferrin	a	1cb6
	Joined	A	lactoferrin	a	1cb6
	Joined	I	lactoferrin	a	1cb6
	Joined	Q	lactoferrin	a	1cb6
	Joined	G	lactoferrin	T	1cb6
	Joined	W	lactoferrin	n	1cb6
	Joined	N	lactoferrin	a	1cb6
	Joined	I	lactoferrin	a	1cb6
	Joined	P	lactoferrin	a	1cb6
	Joined	M	lactoferrin	a	1cb6
	CORDAX	M	lactoferrin	*	1cb6
	CORDAX	D	lactoferrin	*	1cb6
	CORDAX	K	lactoferrin	n	1cb6
	CORDAX	V	lactoferrin	a	1cb6
	CORDAX	E	lactoferrin	a	1cb6
	CORDAX	R	lactoferrin	a	1cb6
	CORDAX	Y	lactoferrin	a	1cb6
	CORDAX	V	lactoferrin	a	1cb6
	CORDAX	A	lactoferrin	a	1cb6
	CORDAX	G	lactoferrin	a	1cb6
	CORDAX	I	lactoferrin	a	1cb6
	CORDAX	T	lactoferrin	a	1cb6
	CORDAX	C	lactoferrin	a	1cb6
	CORDAX	E	lactoferrin	a	1cb6
	CORDAX	F	lactoferrin	a	1cb6
	CORDAX	L	lactoferrin	a	1cb6
	CORDAX	R	lactoferrin	c	1cb6
	CORDAX	K	lactoferrin	*	1cb6
	CORDAX	M	prolactin	a	1rw5
	CORDAX	F	prolactin	a	1rw5
	CORDAX	S	prolactin	a	1rw5
	CORDAX	E	prolactin	a	1rw5
	CORDAX	F	prolactin	a	1rw5
	CORDAX	D	prolactin	a	1rw5
	Joined	L	prolactin	a	1rw5
	Joined	I	prolactin	a	1rw5
	Joined	V	prolactin	a	1rw5
	Joined	S	prolactin	a	1rw5
	Joined	I	prolactin	a	1rw5
	Joined	L	prolactin	a	1rw5
	CORDAX	L	prolactin	a	1rw5
	CORDAX	Y	prolactin	a	1rw5
	CORDAX	H	prolactin	a	1rw5
	CORDAX	L	prolactin	a	1rw5
	CORDAX	V	prolactin	a	1rw5
	CORDAX	T	prolactin	a	1rw5
	Joined	M	prolactin	a	1rw5
	Joined	E	prolactin	a	1rw5
	Joined	L	prolactin	a	1rw5
	Joined	I	prolactin	a	1rw5
	Joined	V	prolactin	a	1rw5
	Joined	S	prolactin	a	1rw5
	CORDAX	L	prolactin	a	1rw5
	CORDAX	H	prolactin	a	1rw5
	CORDAX	C	prolactin	a	1rw5
	CORDAX	L	prolactin	a	1rw5
	CORDAX	R	prolactin	a	1rw5
	CORDAX	R	prolactin	a	1rw5
	Joined	Q	PrP	*	1e1g
	Joined	V	PrP	*	1e1g
	Joined	Y	PrP	*	1e1g
	Joined	Y	PrP	*	1e1g
	Joined	R	PrP	*	1e1g
	Joined	P	PrP	*	1e1g
	CORDAX	G	repA	3	1hkq
	CORDAX	Y	repA	E	1hkq
	CORDAX	L	repA	E	1hkq
	CORDAX	T	repA	E	1hkq
	CORDAX	I	repA	E	1hkq
	CORDAX	R	repA	n	1hkq
	CORDAX	M	repA	a	1hkq
	CORDAX	L	repA	a	1hkq
	CORDAX	H	repA	a	1hkq
	CORDAX	K	repA	a	1hkq
	CORDAX	E	repA	a	1hkq
	CORDAX	F	repA	a	1hkq
	CORDAX	Y	SAA	a	4ip8
	CORDAX	F	SAA	a	4ip8
	CORDAX	H	SAA	a	4ip8
	CORDAX	A	SAA	a	4ip8
	CORDAX	R	SAA	a	4ip8
	CORDAX	G	SAA	a	4ip8
	Joined	L	Sup35	*	4crn
	Joined	I	Sup35	*	4crn
	Joined	F	Sup35	E	4crn
	Joined	M	Sup35	E	4crn
	Joined	G	Sup35	*	4crn
	Joined	H	Sup35	*	4crn
	CORDAX	M	Sup35	*	4crn
	CORDAX	Y	Sup35	T	4crn
	CORDAX	V	Sup35	T	4crn
	CORDAX	S	Sup35	T	4crn
	CORDAX	E	Sup35	T	4crn
	CORDAX	M	Sup35	T	4crn
	Joined	V	Sup35	*	4crn
	Joined	V	Sup35	E	4crn
	Joined	V	Sup35	E	4crn
	Joined	N	Sup35	*	4crn
	Joined	K	Sup35	*	4crn
	Joined	M	Sup35	*	4crn
	Joined	S	Sup35	c	4crn
	Joined	N	Sup35	T	4crn
	Joined	F	Sup35	*	4crn
	Joined	L	Sup35	*	4crn
	Joined	R	Sup35	*	4crn
	Joined	A	Sup35	*	4crn
	CORDAX	I	Sup35	B	4crn
	CORDAX	G	Sup35	*	4crn
	CORDAX	Y	Sup35	*	4crn
	CORDAX	N	Sup35	*	4crn
	CORDAX	I	Sup35	*	4crn
	CORDAX	K	Sup35	*	4crn
	Joined	T	Sup35	*	4crn
	Joined	D	Sup35	*	4crn
	Joined	V	Sup35	*	4crn
	Joined	V	Sup35	*	4crn
	Joined	F	Sup35	*	4crn
	Joined	M	Sup35	E	4crn
	CORDAX	V	Sup35	*	4crn
	CORDAX	D	Sup35	*	4crn
	CORDAX	M	Sup35	*	4crn
	CORDAX	A	Sup35	*	4crn
	CORDAX	M	Sup35	*	4crn
	CORDAX	C	Sup35	T	4crn
	Joined	V	Sup35	E	4crn
	Joined	H	Sup35	E	4crn
	Joined	I	Sup35	*	4crn
	Joined	V	Sup35	*	4crn
	Joined	K	Sup35	*	4crn
	Joined	L	Sup35	*	4crn
	CORDAX	G	Ure2p	*	1hqo
	CORDAX	Y	Ure2p	E	1hqo
	CORDAX	T	Ure2p	E	1hqo
	CORDAX	L	Ure2p	E	1hqo
	CORDAX	F	Ure2p	B	1hqo
	CORDAX	S	Ure2p	*	1hqo
	Joined	F	Ure2p	a	1hqo
	Joined	K	Ure2p	a	1hqo
	Joined	V	Ure2p	a	1hqo
	Joined	A	Ure2p	a	1hqo
	Joined	I	Ure2p	a	1hqo
	Joined	V	Ure2p	a	1hqo
	Joined	T	Ure2p	E	1hqo
	Joined	I	Ure2p	E	1hqo
	Joined	F	Ure2p	*	1hqo
	Joined	L	Ure2p	*	1hqo
	Joined	D	Ure2p	*	1hqo
	Joined	F	Ure2p	T	1hqo
	CORDAX	L	Ure2p	E	1hqo
	CORDAX	S	Ure2p	E	1hqo
	CORDAX	I	Ure2p	E	1hqo
	CORDAX	W	Ure2p	*	1hqo
	CORDAX	E	Ure2p	*	1hqo
	CORDAX	S	Ure2p	n	1hqo
	Joined	I	Ure2p	a	1hqo
	Joined	N	Ure2p	a	1hqo
	Joined	A	Ure2p	a	1hqo
	Joined	W	Ure2p	a	1hqo
	Joined	L	Ure2p	a	1hqo
	Joined	F	Ure2p	a	1hqo
	CORDAX	L	Ure2p	*	1hqo
	CORDAX	V	Ure2p	*	1hqo
	CORDAX	M	Ure2p	*	1hqo
	CORDAX	I	Ure2p	T	1hqo
	CORDAX	G	Ure2p	T	1hqo
	CORDAX	I	Ure2p	*	1hqo
	CORDAX	N	Ure2p	n	1hqo
	CORDAX	I	Ure2p	a	1hqo
	CORDAX	K	Ure2p	a	1hqo
	CORDAX	E	Ure2p	a	1hqo
	CORDAX	V	Ure2p	a	1hqo
	CORDAX	Y	Ure2p	a	1hqo
	CORDAX	K	Ure2p	a	1hqo
	CORDAX	W	Ure2p	a	1hqo
	CORDAX	T	Ure2p	a	1hqo
	CORDAX	N	acylphosphatase2	*	1aps (homolog)
	CORDAX	F	acylphosphatase2	b	1aps (homolog)
	CORDAX	S	acylphosphatase2	*	1aps (homolog)
	CORDAX	I	acylphosphatase2	*	1aps (homolog)
	CORDAX	R	acylphosphatase2	*	1aps (homolog)
	CORDAX	Y	acylphosphatase2	*	1aps (homolog)
	Joined	I	acylphosphatase2	a	1aps (homolog)
	Joined	G	acylphosphatase2	c	1aps (homolog)
	Joined	V	acylphosphatase2	*	1aps (homolog)
	Joined	V	acylphosphatase2	B	1aps (homolog)
	Joined	G	acylphosphatase2	b	1aps (homolog)
	Joined	W	acylphosphatase2	*	1aps (homolog)
	CORDAX	S	acylphosphatase2	*	1aps (homolog)
	CORDAX	V	acylphosphatase2	E	1aps (homolog)
	CORDAX	D	acylphosphatase2	E	1aps (homolog)
	CORDAX	Y	acylphosphatase2	E	1aps (homolog)
	CORDAX	E	acylphosphatase2	E	1aps (homolog)
	CORDAX	V	acylphosphatase2	E	1aps (homolog)

## Sheet: Figure 6a
Figure 6a
					Cordax Predictions				FibPredictor		3D-profile method
	Query sequence	Structure template	Class	beta-strand orientation	Predicted template	Predicted template sequence	Predicted class	Predicted beta-strand orientation	Class prediction	Predicted beta-strand orientation	Class prediction	Predicted beta-strand orientation
	Template / Topology matches
	NNQQNY	1yjo/1yjp_2	1	P	1yjp_2	NNQQNY	1	P	3	P	1	P
	GNNQQN	1yjp_1	1	P	2omm_1	GNNQQN	1	P	5	AP	1	P
	VQIVYK	2on9	1	P	2on9	VQIVYK	1	P	4	P	1	P
	SSTNVG	3dg1_b	1	P	3dg1_b	SSTNVG	1	P	8	AP	1	P
	VGSNTY	3ftl_a_1	1	P	3ftl_a_1	VGSNTY	1	P	5	AP	1	P
	NNQNTF	3fva_b	1	P	3fva_b	NNQNTF	1	P	6	AP	1	P
	VEALYL	3hyd_b_1	1	P	3hyd_b_1	VEALYL	1	P	6	AP	1	P
	LVEALY	3hyd_b_2	1	P	3hyd_b_2	LVEALY	1	P	6	AP	1	P
	NKGAII	3q2x_b	1	P	3q2x_b	NKGAII	1	P	6	AP	1	P
	VTGIAQ	4nio_a_1	1	P	4nio_a_1	VTGIAQ	1	P	7	AP	1	P
	GVIGIA	4nip_a_2	1	P	4nip_a_2	GVIGIA	1	P	7	AP	1	P
	SNKGAI	5vos_a_3	1	P	5vos_a_3	SNKGAI	1	P	7	AP	1	P
	SNQNNF	2ol9	2	P	2ol9	SNQNNF	2	P	4	P	1	P
	ANFLVH	5e5x	2	P	5e5x	ANFLVH	2	P	1	P	1	P
	GGVVIA	2onv_a	4	P	2onv_a	GGVVIA	4	P	6	AP	1	P
	HSSNNF	3fpo	4	P	3fpo	HSSNNF	4	P	7	AP	1	P
	LSFSKD	3loz	5	AP	3loz	LSFSKD	5	AP	1	P	1	P
	FLVHSS	3fth_2	6	AP	3fth_2	FLVHSS	6	AP	2	P	1	P
	YVLGSA	4w67_2	6	AP	4w67_2	YVLGSA	6	AP	5	AP	1	P
	YLLGSA	4w71_2	6	AP	4w71_2	YLLGSA	6	AP	5	AP	1	P
	MMGMLA	6cfh_4	6	AP	6cfh_4	MMGMLA	6	AP	6	AP	1	P
	NFLVHS	3fr1/3fth_1	6/7	AP	3fth_1	NFLVHS	6	AP	8	AP	1	P
	LYQLEN	2omp	7	AP	2omp	LYQLEN	7	AP	1	P	1	P
	KLVFFA	2y2a	7	AP	2y2a	KLVFFA	7	AP	7	AP	1	P
	GGYLLG	4w5l_1	7	AP	4w5l_1	GGYLLG	7	AP	1	P	1	P
	GGYMLG	4w5m_1	7	AP	4w5m_1	GGYMLG	7	AP	7	AP	1	P
	GYMLGS	4w5m_2	7	AP	4w5m_2	GYMLGS	7	AP	5	AP	1	P
	GGYVLG	4w5p_1	7	AP	4w5p_1	GGYVLG	7	AP	1	P	1	P
	MVGGVV	2okz	8	AP	2okz	MVGGVV	8	AP	5	AP	1	P
	GYVLGS	4wbv	8	AP	4wbv	GYVLGS	8	AP	7	AP	1	P
	Sequence homology - dependent topology matches
	NFGAIL	3dgj_1	1	P	3q2x_a	NKGAII	1	P	5	AP	1	P
	NNFGAI	3dgj_2	1	P	5vos_a_3	SNKGAI	1	P	5	AP	1	P
	GGVLVN	3ppd_a	1	P	4r0u_a_1	GVTAVA	1	P	1	P	1	P
	GVTGIA	4nio_b_2	1	P	4nip_a_2	GVIGIA	1	P	5	AP	1	P
	VIGIAQ	4nip_b_1	1	P	4nio_a_1	VTGIAQ	1	P	7	AP	1	P
	GVTAVA	4r0u_b_2	1	P	4nip_a_2	GVIGIA	1	P	5	AP	1	P
	AVVTGV	4rik_b_1	1	P	5vos_b_6	GAIIGL	1	P	7	AP	1	P
	VHGVTT	4znn_b_3	1	P	4np8	VQIVYK	1	P	8	AP	1	P
	GAIIGL	5vos_b_6	1	P	5wkd_b_1	GNNQGS	1	P	5	AP	1	P
	NNQGSN	5wkd_a_2	1	P	3fva_b	NNQNTF	1	P	1	P	1	P
	GYLLGS	4w5l_2	7	AP	4w5m_2	GYMLGS	7	AP	8	AP	1	P
	Sequence homology - independent topology matches
	IFQINS	4r0p_b	1	P	4nio_a_1	VTGIAQ	1	P	1	P	1	P
	VTGVTA	4r0w_a_1	1	P	6cb9_b	AALQSS	1	P	6	AP	1	P
	HGVTTV	4znn_a_4	1	P	3fva_b	NNQNTF	1	P	1	P	1	P
	KGAIIG	5vos_b_5	1	P	6cb9_a	AALQSS	1	P	5	AP	1	P
	AALQSS	6cb9_b	1	P	3fva_b	NNQNTF	1	P	1	P	1	P
	Sequence homology - dependent topology mismatches
	SSTSAA	2onw	1	P	3loz	LSFSKD	5	AP	6	AP	1	P
	NVGSNT	3ftl_b_2	1	P	2ona	MVGGVV	8	AP	7	AP	1	P
	TGVTAV	4rik_a_4	1	P	2onv_a	GGVVIA	4	P	8	AP	1	P
	NFGTFS	5whp	1	P	3fth_1	NFLVHS	6	AP	1	P	1	P
	LTIITL	4rp6_1	2	P	3hyd_b_1	VEALYL	1	P	5	AP	1	P
	IAALLS	2m5n_3	4	P	6cb9_b	AALQSS	1	P	5	AP	1	P
	GDVIEV	3sgs	4	P	4rik_b_1	AVVTGV	1	P	8	AP	1	P
	VQIINK	5e5c	4	P	2on9	VQIVYK	1	P	5	AP	1	P
	VGGVVI	2y3l_2	7	AP	4r0w_a_1	VTGVTA	1	P	5	AP	1	P
	AMMAAA	6cew	7	AP	6cfh_4	MMGMLA	6	AP	8	AP	1	P
	FGAILS	5e5v_2	8	AP	5vos_a_5	KGAIIG	1	P	7	AP	1	P
	Sequence homology - independent topology mismatches
	VVTGVT	4r0w_a_2	1	P	6cfh_4	MMGMLA	6	AP	7	AP	1	P
	GVTTVA	4znn_a_5	1	P	2y2a	KLVFFA	7	AP	5	AP	1	P
	GNNSYS	5wia	1	P	2y2a	KLVFFA	7	AP	8	AP	1	P
	AIIGLM	2y3j	2	P	3hyd_b_1	VEALYL	1	P	5	AP	1	P
	DSVISL	4nin_1	2	P	3fva_a	NNQNTF	1	P	7	AP	1	P
	SVISLS	4nin_2	2	P	3hyd_b_1	VEALYL	1	P	5	AP	1	P
	TIITLE	4rp6_2	2	P	2y2a	KLVFFA	7	AP	nd	AP	1	P
	TAVVTN	4xfo	2	P	3fva_b	NNQNTF	1	P	8	AP	1	P
	KGISVH	5w52_5	2	P	4rik_b_2	VVTGVT	1	P	1	P	1	P
	TIAALL	2m5n_2	4	P	5vos_b_6	GAIIGL	1	P	7	AP	1	P
	AALLSP	2m5n_4	4	P	6cfh_4	MMGMLA	6	AP	7	AP	1	P
	GVVTSE	5n9i	4	P	6cfh_4	MMGMLA	6	AP	7	AP	1	P
	GFNGGF	5wiq_1	4	P	3fva_a	NNQNTF	1	P	8	AP	1	P
	NFGEFS	5wkb	4	P	3fth_2	FLVHSS	6	AP	6	AP	1	P
	MMHFGN	3nve	6	AP	4nip_b_1	VIGIAQ	1	P	5	AP	1	P
	LVHSSN	5e5z	7	AP	3fva_a	NNQNTF	1	P	1	P	1	P

## Sheet: Figure 6c
Figure 6c
Blosum62 alignment scores for cross-threading analysis of the Cordax structural library
	Template Match			Topology Match			Topology Mismatch
	Sequence	Blosum62 score		Sequence	Blosum62 score		Sequence	Blosum62 score
	NNQQNY	35		NFGAIL	19		IFQINS	1
	GNNQQN	34		NNFGAI	18		VTGVTA	-4
	VQIVYK	29		GGVLVN	4		HGVTTV	3
	SSTNVG	29		GVTGIA	23		KGAIIG	-7
	VGSNTY	32		VIGIAQ	22		AALQSS	-7
	NNQNTF	34		GVTAVA	16		VVTGVT	-2
	VEALYL	28		AVVTGV	9		GVTTVA	0
	LVEALY	28		VHGVTT	1		GNNSYS	-6
	NKGAII	29		GAIIGL	2		AIIGLM	-7
	VTGIAQ	28		NNQGSN	15		DSVISL	-2
	GVIGIA	28		GYLLGS	29		SVISLS	-10
	SNKGAI	29		SSTSAA	1		TIITLE	1
	SNQNNF	33		NVGSNT	5		TAVVTN	-5
	ANFLVH	32		TGVTAV	7		KGISVH	-4
	GGVVIA	28		NFGTFS	11		TIAALL	-5
	HSSNNF	34		LTIITL	3		AALLSP	-7
	LSFSKD	29		IAALLS	2		GVVTSE	-9
	FLVHSS	30		GDVIEV	2		GFNGGF	1
	YVLGSA	29		VQIINK	19		NFGEFS	-4
	YLLGSA	29		VGGVVI	11		MMHFGN	0
	MMGMLA	29		AMMAAA	3		LVHSSN	-7
	NFLVHS	32		FGAILS	13
	LYQLEN	31
	KLVFFA	29
	GGYLLG	33
	GGYMLG	34
	GYMLGS	32
	GGYVLG	33
	MVGGVV	29
	GYVLGS	31

## Sheet: Figure 6d
Figure 6d
Model ranking and sequence alignment scores between query sequences and the sequence of the selected template
	Peptide	Model Rank	Blosum62 score
	AAYLWV	10	0
	AEIEIE	23	-3
	AFFLFC	13	0
	ASLTIL	20	1
	AYVILK	40	-3
	CEFLRK	3	5
	DCFEYV	5	-3
	DFITKM	18	-2
	DLVVFE	48	-7
	EDCFIL	56	-11
	EVYKWT	61	-11
	FDKFKH	24	-7
	FEYVQL	14	-3
	FHVKYR	1	9
	FKVAIV	6	2
	FLGYFK	18	-4
	FSFTIA	61	-9
	FVIEEV	1	8
	FYAVRL	4	3
	GDVAFI	1	15
	GIVAGA	2	14
	GVIHYI	65	-13
	GWFLGW	47	-11
	GWNIPM	50	-9
	GYLTIR	12	3
	GYTLFS	45	-6
	HLVNKY	13	-1
	HYYAVA	13	1
	IFTVQL	14	0
	IGINIK	37	-6
	IGVVGW	8	2
	IGYNIK	9	2
	IIYNWQ	20	-5
	ILLLFE	11	0
	INAWLF	25	-5
	INFEFS	1	6
	IQIHHY	5	2
	IQVYSR	2	10
	KIFVWK	25	-5
	KLFNRD	3	0
	KTVYQH	36	-6
	LCSTFC	6	-1
	LHCLRR	49	-11
	LHYGEN	18	-5
	LIFMGH	66	-14
	LIVSIL	6	6
	LLDNWD	17	-5
	LLFKDS	1	7
	LLVYNK	29	-5
	LNFLKK	11	-1
	LNLKLL	5	1
	LNSVFK	2	4
	LQVDLG	32	-6
	LSIWES	8	0
	LSSYWE	8	-2
	LVMELD	3	6
	LYHGQT	9	1
	LYHLVT	16	-1
	MDKVER	4	2
	MDVFMK	10	0
	MELIVS	6	4
	MFSEFD	19	-4
	MIIYKG	22	-3
	MLHKEF	5	1
	MSVSLV	7	4
	MVVEHP	11	-1
	MYVSEM	1	8
	NDAFVL	66	-12
	NFSIRY	5	5
	NLYEKT	18	-3
	QIIEIE	32	-5
	QVFVWV	1	4
	QVYYRP	3	0
	SEFSKK	1	12
	SNFLRA	16	0
	SQFIKL	37	-6
	STVISY	21	0
	SVDYEV	8	-2
	SYVLQT	17	0
	TDVVFM	50	-7
	TIFLDF	9	-2
	TKVIPY	10	0
	TLFTMD	2	9
	VDMAMC	2	2
	VHIVKL	14	-1
	VNFSEF	71	-13
	VNIELL	3	3
	VVVNKM	64	-11
	VYTVFA	6	5
	VYVDVL	6	1
	YDLHYW	70	-15
	YFHARG	16	-3
	YFTAIQ	18	-1
	YIILYN	20	-1
	YQLVLQ	10	0
	YVAGIT	51	-9
